# Supplementary material for: Exploring the roles and therapeutic implications of melatonin-mediated KLF6 in the development of intracranial aneurysm
Source: Ann Med. 2024 Aug 31;56(1):2397568. doi: 10.1080/07853890.2024.2397568 (PMC11370671; doi:10.1080/07853890.2024.2397568)
Supplement: Supplemental Material [file IANN_A_2397568_SM2661.zip › suppl_data/WB analysis_Image J.xlsx]

## Sheet: Figure 9
Target gene	Group	Area	Mean	Min	Max	IntDen	RawIntDen	target/internal reference			Group	concentration
KLF6	Control	3192	22.059	0	142	70411	70411	0.172357			Control	3.45 mg/ml
	H2O2	3192	67.468	1	237	203358	203358	0.496984			H2O2	3.66 mg/ml
	H2O2+pcDNA-NC	3192	68.985	0	240	204199	204199	0.508094			H2O2+pcDNA-NC	3.71 mg/ml
	H2O2+pcDNA-KLF6	3192	113.968	6	231	396785	396785	1.01705			H2O2+pcDNA-KLF6	3.28 mg/ml
	H2O2+pcDNA-KLF6+Melatonin	3192	64.112	2	230	190647	190647	0.497644			H2O2+pcDNA-KLF6+Melatonin	3.41 mg/ml
	H2O2+Melatonin	3192	20.026	0	133	63922	63922	0.157279			H2O2+Melatonin	3.63 mg/ml
BCL-2	Control	3384	130.155	6	250	440445	440445	1.07815
	H2O2	3384	95.869	4	251	324420	324420	0.792846
	H2O2+pcDNA-NC	3384	94.75	1	251	320634	320634	0.797811
	H2O2+pcDNA-KLF6	3384	30.032	1	145	101628	101628	0.260496
	H2O2+pcDNA-KLF6+Melatonin	3384	94.955	0	248	321329	321329	0.838762
	H2O2+Melatonin	3384	136.041	4	246	460364	460364	1.13272
Bax	Control	2924	23.782	0	120	69538	69538	0.17022
	H2O2	2924	71.301	2	233	216485	216485	0.529065
	H2O2+pcDNA-NC	2924	70.92	0	233	214369	214369	0.5334
	H2O2+pcDNA-KLF6	2924	99.212	3	232	290095	290095	0.743582
	H2O2+pcDNA-KLF6+Melatonin	2924	73.05	0	229	220599	220599	0.575828
	H2O2+Melatonin	2924	26.307	1	194	76921	76921	0.189263
cleaved-caspase3	Control	4140	11.216	0	125	46434	46434	0.113665
	H2O2	4140	69.727	4	249	288670	288670	0.705477
	H2O2+pcDNA-NC	4140	69.874	0	235	289278	289278	0.71979
	H2O2+pcDNA-KLF6	4140	125.231	4	231	518457	518457	1.32893
	H2O2+pcDNA-KLF6+Melatonin	4140	70.795	1	245	293090	293090	0.76505
	H2O2+Melatonin	4140	13.503	0	157	55902	55902	0.137546
GAPDH	Control	4320	94.564	0	252	408518	408518
	H2O2	4320	94.719	0	252	409184	409184
	H2O2+pcDNA-NC	4320	93.031	1	251	401892	401892
	H2O2+pcDNA-KLF6	4320	90.308	0	252	390132	390132
	H2O2+pcDNA-KLF6+Melatonin	4320	88.68	0	252	383099	383099
	H2O2+Melatonin	4320	94.08	0	252	406424	406424
KLF6	Control	3696	19.577	0	142	72355	72355	0.172491
	H2O2	3696	59.937	1	237	215527	215527	0.51932
	H2O2+pcDNA-NC	3696	58.626	0	240	212680	212680	0.521755
	H2O2+pcDNA-KLF6	3696	99.812	2	231	418905	418905	1.0529
	H2O2+pcDNA-KLF6+Melatonin	3696	55.951	0	230	200794	200794	0.515452
	H2O2+Melatonin	3696	17.688	0	133	65375	65375	0.158637
BCL-2	Control	4230	109.982	1	250	465222	465222	1.10907
	H2O2	4230	81.339	0	251	344063	344063	0.829032
	H2O2+pcDNA-NC	4230	80.686	0	251	341302	341302	0.837296
	H2O2+pcDNA-KLF6	4230	24.185	0	145	102302	102302	0.257132
	H2O2+pcDNA-KLF6+Melatonin	4230	81.055	0	248	342863	342863	0.880154
	H2O2+Melatonin	4230	111.927	0	246	473453	473453	1.14886
Bax	Control	3240	21.669	0	120	70206	70206	0.167368
	H2O2	3240	65.433	0	233	221002	221002	0.532512
	H2O2+pcDNA-NC	3240	67.566	0	233	222915	222915	0.546864
	H2O2+pcDNA-KLF6	3240	92.018	3	232	298139	298139	0.74936
	H2O2+pcDNA-KLF6+Melatonin	3240	69.579	0	229	220437	220437	0.565877
	H2O2+Melatonin	3240	22.729	0	194	73641	73641	0.178695
cleaved-caspase3	Control	3780	12.587	0	125	47580	47580	0.113429
	H2O2	3780	75.367	6	249	284888	284888	0.686447
	H2O2+pcDNA-NC	3780	72.461	0	235	273902	273902	0.671948
	H2O2+pcDNA-KLF6	3780	131.254	8	231	496142	496142	1.24703
	H2O2+pcDNA-KLF6+Melatonin	3780	72.535	1	245	274183	274183	0.703847
	H2O2+Melatonin	3780	14.914	0	157	56374	56374	0.136795
GAPDH	Control	4860	86.311	0	252	419470	419470
	H2O2	4860	85.395	0	252	415018	415018
	H2O2+pcDNA-NC	4860	83.873	0	251	407624	407624
	H2O2+pcDNA-KLF6	4860	81.864	0	252	397858	397858
	H2O2+pcDNA-KLF6+Melatonin	4860	80.154	0	252	389549	389549
	H2O2+Melatonin	4860	84.795	0	252	412105	412105
KLF6	Control	4320	17.242	0	142	74484	74484	0.176226
	H2O2	4320	51.923	0	237	219308	219308	0.522089
	H2O2+pcDNA-NC	4320	49.36	0	240	213234	213234	0.513941
	H2O2+pcDNA-KLF6	4320	86.803	0	231	428991	428991	1.05689
	H2O2+pcDNA-KLF6+Melatonin	4320	49.362	0	230	207244	207244	0.524557
	H2O2+Melatonin	4320	15.719	0	133	67905	67905	0.163616
BCL-2	Control	5700	84.949	0	250	484207	484207	1.14562
	H2O2	5700	61.915	0	251	352917	352917	0.840161
	H2O2+pcDNA-NC	5700	61.65	0	251	351407	351407	0.846968
	H2O2+pcDNA-KLF6	5700	18.888	0	145	107659	107659	0.265237
	H2O2+pcDNA-KLF6+Melatonin	5700	61.384	0	248	349890	349890	0.885609
	H2O2+Melatonin	5700	84.986	0	246	484422	484422	1.16721
Bax	Control	3960	18.388	0	120	72817	72817	0.172282
	H2O2	3960	55.358	0	233	226219	226219	0.538541
	H2O2+pcDNA-NC	3960	55.722	0	233	228658	228658	0.551116
	H2O2+pcDNA-KLF6	3960	78.838	1	232	312200	312200	0.769159
	H2O2+pcDNA-KLF6+Melatonin	3960	55.163	0	229	214447	214447	0.542788
	H2O2+Melatonin	3960	20.103	0	194	79606	79606	0.19181
cleaved-caspase3	Control	4500	10.433	0	125	46947	46947	0.111075
	H2O2	4500	63.528	0	249	285875	285875	0.680559
	H2O2+pcDNA-NC	4500	65.078	0	235	292850	292850	0.705833
	H2O2+pcDNA-KLF6	4500	117.089	4	231	526899	526899	1.29811
	H2O2+pcDNA-KLF6+Melatonin	4500	63.295	0	245	284829	284829	0.720933
	H2O2+Melatonin	4500	12.458	0	157	56061	56061	0.135078
GAPDH	Control	5640	74.94	0	252	422661	422661
	H2O2	5640	74.479	0	252	420059	420059
	H2O2+pcDNA-NC	5640	73.564	0	251	414900	414900
	H2O2+pcDNA-KLF6	5640	71.968	0	252	405898	405898
	H2O2+pcDNA-KLF6+Melatonin	5640	70.05	0	252	395084	395084
	H2O2+Melatonin	5640	73.586	0	252	415026	415026

## Sheet: Figure 8
Target gene	Group	Area	Mean	Min	Max	IntDen	RawIntDen	target/GAPDH		Group	concentration (ug/ul)
KLF6	Normal	3528	41.834	1	161	147590	147590	0.430032		Normal	3.23
	IA	3528	68.876	2	242	242996	242996	0.705711		IA	3.51
	Normal	3528	55.599	0	229	196153	196153	0.57057		Normal	3.49
	IA	3528	84.586	7	245	298421	298421	0.855891		IA	2.94
	Normal	3528	49.109	0	207	173256	173256	0.497782		Normal	2.87
	IA	3528	72.268	0	238	254960	254960	0.733063		IA	3.17
GAPDH	Normal	3876	88.547	5	224	343207	343207
	IA	3876	88.836	4	229	344328	344328
	Normal	3876	88.696	9	233	343784	343784
	IA	3876	89.955	4	234	348667	348667
	Normal	3876	89.798	3	235	348056	348056
	IA	3876	89.732	6	236	347801	347801
Target gene	Group	Area	Mean	Min	Max	IntDen	RawIntDen	target/GAPDH
KLF6	Normal	3268	43.912	0	161	143506	143506	0.421351
	IA	3268	72.904	2	242	238249	238249	0.696604
	Normal	3268	57.365	0	229	187470	187470	0.550054
	IA	3268	84.989	1	245	277745	277745	0.813673
	Normal	3268	52.002	1	207	169941	169941	0.494256
	IA	3268	77.054	2	238	251813	251813	0.735747
GAPDH	Normal	3672	92.752	5	224	340585	340585
	IA	3672	93.141	8	229	342015	342015
	Normal	3672	92.816	10	233	340821	340821
	IA	3672	92.959	0	235	341347	341347
	Normal	3672	93.636	3	235	343832	343832
	IA	3672	93.207	4	236	342255	342255
Target gene	Group	Area	Mean	Min	Max	IntDen	RawIntDen	target/GAPDH
KLF6	Normal	3696	40.422	0	161	149398	149398	0.431473
	IA	3696	66.472	2	242	245679	245679	0.716288
	Normal	3696	53.688	0	229	198432	198432	0.573576
	IA	3696	78.459	0	245	289985	289985	0.835853
	Normal	3696	48.052	1	207	177599	177599	0.512415
	IA	3696	69.933	2	238	258473	258473	0.747215
GAPDH	Normal	3800	91.119	6	224	346251	346251
	IA	3800	90.26	8	229	342989	342989
	Normal	3800	91.041	9	233	345956	345956
	IA	3800	91.298	0	234	346933	346933
	Normal	3800	91.208	6	235	346592	346592
	IA	3800	91.03	6	236	345915	345915
